# Supplementary material for: Huoxiang Zhengqi Oral Liquid Attenuates LPS-Induced Acute Lung Injury by Modulating Short-Chain Fatty Acid Levels and TLR4/NF-κB p65 Pathway
Source: Biomed Res Int. 2023 Feb 17;2023:6183551. doi: 10.1155/2023/6183551 (PMC9957650; doi:10.1155/2023/6183551)
Supplement: Supplementary Materials — Supplementary Material (1): all the data of network pharmacology analysis. Supplementary Material (2): all the data of experimental validation results. [file 6183551.f1.zip]

Archive with 2 entries (2 files):
- Supplementary Material (1).pdf
- Supplementary Material (2).pdf
